# Supplementary material for: Facial Expressions and Self-Reported Emotions When Viewing Nature Images
Source: Int J Environ Res Public Health. 2022 Aug 25;19(17):10588. doi: 10.3390/ijerph191710588 (PMC9518385; doi:10.3390/ijerph191710588)
Supplement: Supplementary file 1 [file ijerph-19-10588-s001.zip › Table S1.xlsx]

## Sheet: emotional facial expressions
Age	Gender	Condition	Anger	Contempt	Disgust	Fear	Joy	Sadness	Surprise	Engagement	Valence	Attention
19	female	unattractive open	0.00169789	0.161846	0.378081	0.00403753	0.0030636	0.0570062	0.207567	0.127276	0.138786	98.0284
	female	unattractive closed	0.0017687	0.16594	0.433309	0.00403992	0.00300299	0.0226012	0.199335	0.355073	0.278239	97.5036
	female	attractive open	0.00173241	0.164661	0.385172	0.00400999	0.00362458	0.0222631	0.201992	0.153106	0.546478	97.7873
	female	attractive closed	0.00180739	0.174325	0.402032	0.00426131	0.00238613	0.0242416	0.202476	0.102438	0.00902613	97.6867
19	female	unattractive open	0.00109684	0.192556	0.426145	0.00395124	0.00133502	0.194395	10.3309	9.53737	-2.32018	96.4575
	female	unattractive closed	0.00162338	0.192593	0.420395	0.00395976	0.00156783	0.038765	3.35097	3.50699	-0.453119	97.2024
	female	attractive open	0.00158704	0.19264	0.413768	0.00448096	0.00164645	0.0564509	1.59944	1.60338	-0.362787	96.9123
	female	attractive closed	0.00137551	0.192612	0.412817	0.0145427	0.00143016	0.0775927	4.06686	4.9707	-0.618944	96.5934
20	female	unattractive open	0.00173834	0.184888	0.414889	0.00781446	0.00324422	0.0333301	0.22471	0.118904	0.302579	98.2534
	female	unattractive closed	0.124581	0.19873	0.411722	0.0399416	0.0248837	0.199805	0.226543	1.47286	0.20641	97.5357
	female	attractive open	0.00300756	0.173989	0.390813	0.00618443	0.053747	0.0282302	0.224106	1.10215	1.56404	96.4767
	female	attractive closed	0.00213151	0.189002	0.422401	0.0944127	0.00195722	0.0304493	0.239388	0.086414	-0.000429014	97.7594
20	female	unattractive open	0.00400557	0.193023	0.429597	1.28058	0.00184001	0.0215246	0.223473	0.0834228	0	98.1563
	female	unattractive closed	0.0036847	0.192659	0.428582	1.19767	0.0018357	0.0234006	0.231645	0.0824072	0	98.2813
	female	attractive open	0.002523	0.192594	0.429974	0.107353	0.0018434	0.0230051	0.212082	0.0832043	0	98.1685
	female	attractive closed	0.00428284	0.19254	0.430003	1.2453	0.00182648	0.0211789	0.246093	0.086236	0	98.1113
20	female	unattractive open	0.00173216	0.156197	0.359344	0.00373101	0.3514	0.0192187	0.19953	3.27884	5.73375	97.777
	female	unattractive closed	0.00195944	0.181326	0.418693	0.00437546	0.00218446	0.0233676	0.202603	0.105194	0	98.027
	female	attractive open	0.00208729	0.176673	0.426772	0.00422358	0.00725043	0.0215035	0.204065	0.243859	0.591314	98.1596
	female	attractive closed	0.00190415	0.176986	0.402238	0.00425194	0.00242566	0.0225862	0.198901	0.105989	0.0986512	97.6821
20	female	unattractive open	0.0280273	0.14912	0.306918	0.00351586	9.77322	0.0168667	0.473998	14.7614	9.15432	96.0333
	female	unattractive closed	0.0554662	0.192622	0.4004	0.00439744	0.00190481	0.0218177	0.231275	3.2307	-2.06991	96.0502
	female	attractive open	0.066134	0.176344	0.3017	0.0040109	6.83761	0.0167322	0.200427	16.6644	-0.967258	95.8704
	female	attractive closed	0.00192736	0.187812	0.4146	0.00442609	0.00202587	0.0233664	0.201594	0.0924366	0.0209358	95.788
20	female	unattractive open	0.00194337	0.192675	0.426721	0.00462524	0.00183347	0.0249563	0.196852	0.0801077	0	97.5949
	female	unattractive closed	0.00196381	0.192699	0.428593	0.00459168	0.00184313	0.024951	0.198233	0.0827296	0	97.8451
	female	attractive open	0.00194106	0.192672	0.426965	0.00462645	0.00183284	0.0250873	0.196744	0.0800862	0	97.5487
	female	attractive closed	0.00194344	0.192654	0.427817	0.00460172	0.00183919	0.0250896	0.197928	0.0813491	0	97.635
20	female	unattractive open	0.00190499	0.189208	0.482993	0.00493437	0.00210146	0.0324363	0.26356	0.150766	0	97.2464
	female	unattractive closed	0.00207294	0.18493	0.497966	0.00490324	0.00244835	0.0337236	0.295709	0.205417	0.0585545	97.0824
	female	attractive open	0.00174567	0.184485	0.445524	0.00506128	0.00924832	0.049494	0.253533	0.240257	0.36811	97.0999
	female	attractive closed	0.00190636	0.1872	0.503629	0.00536099	0.00225452	0.0575223	0.300467	0.17911	-0.0137381	97.2537
20	female	unattractive open	0.0103815	0.190774	0.246649	0.00464171	0.00193911	0.0178782	0.203115	1.29505	-0.939321	96.2678
	female	unattractive closed	0.0576942	0.192513	0.0616996	0.004533	0.00184496	0.0104202	0.196167	9.62346	-6.14496	97.7476
	female	attractive open	0.0327386	0.192524	0.0964044	0.00463502	0.00186988	0.0128865	0.202247	4.95093	-3.68397	97.7803
	female	attractive closed	0.026842	0.192472	0.152337	0.00523626	0.00185875	0.0151905	0.199669	4.28618	-2.70932	97.4299
20	female	unattractive open	0.280318	0.380969	0.436591	0.0216526	0.000622079	1.33929	0.0711695	3.94896	-2.30626	98.195
	female	unattractive closed	2.05403	0.711899	0.420696	0.0634529	0.000278092	9.17185	0.032784	18.8117	-9.66569	98.4419
	female	attractive open	1.48557	0.436252	0.369023	0.0304568	0.0401855	2.09222	0.0669647	10.7466	-5.99997	98.2632
	female	attractive closed	1.03814	0.550865	0.433574	0.0401783	0.000339856	4.42909	0.0399163	11.5457	-5.88479	98.313
20	female	unattractive open	0.00214065	0.192675	0.444214	0.00460403	0.00190392	0.0224277	0.205725	0.0963188	0	97.0225
	female	unattractive closed	0.00209885	0.192684	0.438315	0.00474088	0.00187369	0.0230691	0.200575	0.0885922	0	97.1358
	female	attractive open	0.00214091	0.192686	0.43374	0.0283427	0.00185136	0.0230316	0.201393	0.0854867	0	96.3665
	female	attractive closed	0.00204475	0.192693	0.432518	0.00467998	0.00184761	0.0233685	0.199105	0.0839988	0	96.2565
21	female	unattractive open	0.00337929	0.19234	0.550482	0.00459869	0.00237163	0.0237829	0.327139	1.18223	0	98.1507
	female	unattractive closed	0.00184515	0.183989	0.483684	0.00575316	0.255509	0.209441	0.621716	1.25452	0.219803	98.1584
	female	attractive open	0.00346335	0.19061	0.525968	0.00467669	0.00231026	0.0351914	0.428615	1.37908	-0.000956416	98.3569
	female	attractive closed	0.00435738	0.190955	0.476294	0.00512635	0.00207192	0.0930298	0.405012	1.37973	-0.925442	97.943
21	female	unattractive open	0.00431303	1.37892	0.418399	0.0052966	1.08997	0.0207155	0.210223	2.01236	1.27254	97.1824
	female	unattractive closed	0.00200886	0.157386	0.342479	0.00506485	4.0883	0.0191669	0.209555	5.76355	5.70065	96.8957
	female	attractive open	0.00221079	1.27173	0.344342	0.00672246	16.3848	0.0186723	0.274211	18.9337	16.4608	97.4475
	female	attractive closed	0.00232872	1.00436	0.420301	0.00520315	0.00204257	0.0219762	0.202047	0.224363	-0.076983	97.5533
21	female	unattractive open	0.00176889	0.0280713	0.0426135	0.000746614	36.7855	0.0035163	0.362777	50.4327	44.7482	98.3936
	female	unattractive closed	0.00738563	0.0591249	0.0937462	0.00144386	17.7979	0.00661293	0.242946	29.6539	29.9073	98.453
	female	attractive open	0.00461366	0.0414546	0.0576461	0.00108392	21.2461	0.00457347	0.206324	35.4291	33.5361	98.3126
	female	attractive closed	0.0191695	0.030755	0.0428756	0.000820097	33.0506	0.00376777	0.205194	46.893	36.3626	98.248
21	female	unattractive open	0.00196774	0.192608	0.428675	0.00465846	0.00184119	0.0245662	0.197157	0.0812763	0	95.0111
	female	unattractive closed	0.00194802	0.192771	0.42676	0.00482633	0.00182806	0.0254309	0.19747	0.0805098	0	96.2754
	female	attractive open	0.00224861	0.193164	0.448991	0.00490947	0.0037658	0.0266453	0.214443	0.330961	-0.0469191	95.6353
	female	attractive closed	0.00194887	0.191652	0.423734	0.00482376	0.00186592	0.0253132	0.199464	0.170205	-0.0506247	96.0345
22	female	unattractive open	0.012112	0.189762	1.06673	0.00441983	0.00462471	0.00838385	0.71492	6.65147	0	97.5615
	female	unattractive closed	0.0115115	0.181532	1.00193	0.00432588	0.00543957	0.00750801	0.720044	6.24806	0.117426	97.3519
	female	attractive open	0.0149581	0.185986	1.16232	0.00429782	0.00593432	0.00643449	0.867742	9.0157	0.0237167	97.4258
	female	attractive closed	0.0073667	0.189892	0.810184	0.00442302	0.00409825	0.0115331	0.516481	2.76602	0.0453545	97.8453
22	female	unattractive open	0.0187933	0.19748	0.416235	0.00601929	0.0018475	0.0248782	0.205289	2.00725	-1.74493	98.5087
	female	unattractive closed	0.0493313	0.206156	0.377527	0.00883192	0.00184021	0.0241832	0.206018	5.95553	-4.6047	98.5652
	female	attractive open	0.0437272	0.194495	0.373605	0.00853023	0.00182841	0.0243413	0.204503	5.62741	-5.01509	98.535
	female	attractive closed	0.00212096	0.193226	0.456014	0.00457752	0.0019344	0.0274211	0.231378	0.189557	0	98.529
22	female	unattractive open	0.172068	0.210794	1.23761	0.0053032	0.00500985	0.00916222	0.849563	16.0922	-2.10516	97.6101
	female	unattractive closed	1.22398	1.56696	2.89995	0.023954	0.00252883	0.128766	1.7648	26.0726	-8.50894	97.5788
	female	attractive open	0.0837113	0.195572	2.71098	0.00468906	0.0177687	0.00715786	0.879882	17.49	-0.755079	97.5689
	female	attractive closed	0.711197	0.202317	2.43282	0.00755831	6.95924	0.0249317	1.15146	28.3216	-3.21717	97.5486
22	female	unattractive open	0.0311108	0.237717	0.534135	0.00379726	0.683418	0.055061	0.47933	5.32083	-10.9865	98.4202
	female	unattractive closed	0.00182296	0.161967	0.35294	0.00405504	14.6905	0.0261062	0.541402	15.1462	13.2264	98.5954
	female	attractive open	0.0238975	0.188992	0.446419	0.0061703	2.72153	0.0337235	0.394358	5.74889	-1.13531	98.3928
	female	attractive closed	0.00262259	0.198604	0.47358	0.00517068	0.00185009	0.0423453	0.24607	0.702201	0	98.5039
22	female	unattractive open	0.00150833	0.12678	0.290308	0.00293564	13.6478	0.0152473	0.399282	18.3552	18.4712	97.7629
	female	unattractive closed	0.00172493	0.146629	0.349844	0.00348264	5.3388	0.0176358	0.22757	8.5055	8.90398	97.7213
	female	attractive open	0.00161601	0.148883	0.341319	0.00348429	19.0585	0.018524	0.449553	20.6087	19.5033	97.5443
	female	attractive closed	0.00179852	0.152683	0.35674	0.00353885	13.4653	0.0185833	0.522407	14.997	13.0625	97.2268
19	male	unattractive open	0.00160531	0.165659	0.373769	0.00408409	0.00314133	0.0246107	0.20404	0.123364	0.272122	98.3094
	male	unattractive closed	0.00178864	0.18744	0.413216	0.00458428	0.00220544	0.0286728	0.206531	0.0944414	0.0973792	98.0178
	male	attractive open	0.00166157	0.305391	0.392995	0.00433178	0.00832683	0.0274014	0.207237	0.209795	0.734115	98.2152
	male	attractive closed	0.0015802	0.181053	0.404459	0.0046658	0.0038429	0.0356207	0.218185	0.126778	0.195751	98.3601
19	male	unattractive open	0.165646	0.131349	0.133271	0.0236347	0.000208024	2.42873	0.0493837	3.11559	-3.95918	96.8648
	male	unattractive closed	0.0277122	0.045058	0.120646	0.00209161	0.000250981	0.180882	0.0296534	0.8461	-0.287203	94.7177
	male	attractive open	0.00219956	0.0467856	0.0934494	0.00380261	0.000320448	0.0286625	0.0544868	0.338045	-0.731044	96.2325
	male	attractive closed	9.78566e-06	0.000532874	0.00116932	1.66257e-05	3.67934e-06	0.000196595	0.000509619	0.000420035	0	96.1232
19	female	unattractive open	0.00214038	0.16056	0.365857	0.0144456	0.00563893	0.017186	0.20877	0.188296	1.17186	98.6377
	female	unattractive closed	0.00215115	0.173231	0.390913	0.0104274	0.0025773	0.0189756	0.205759	0.104572	0.124123	98.5595
	female	attractive open	0.00174321	0.146209	0.341431	0.00639196	0.00574828	0.0166928	0.205554	0.198314	1.27374	98.5002
	female	attractive closed	0.00217596	0.174841	0.396681	0.0158458	0.00249452	0.0192611	0.206234	0.102996	0.0856874	98.4847
19	male	unattractive open	0.00180506	0.186094	0.433685	0.00471656	0.00208159	0.0345785	0.21034	0.0964428	-0.0133624	98.5049
	male	unattractive closed	0.00177487	0.180952	0.433312	0.00475582	0.00226495	0.0420013	0.225496	0.116948	0.00174492	98.4571
	male	attractive open	0.00206527	0.183538	0.423623	0.00459531	0.00242403	0.0295752	0.211367	0.288863	0.0820158	98.5005
	male	attractive closed	0.00178603	0.185964	0.460065	0.00489911	0.00211912	0.0505924	0.219289	0.105055	-0.0230044	98.4364
20	male	unattractive open	0.0138641	0.159917	0.37851	0.00387896	0.230137	0.0209265	0.210014	1.75501	3.87527	97.9215
	male	unattractive closed	0.00286984	0.191775	0.422389	0.00465039	0.0019834	0.0289402	0.195499	0.123573	0.0499581	98.0008
	male	attractive open	0.00180298	0.158363	0.365325	0.0038343	6.1488	0.0210475	0.229005	8.6974	8.39249	97.7913
	male	attractive closed	0.00152017	0.130778	0.299173	0.00374004	6.37755	0.0177008	0.204272	9.18815	10.6721	97.7505
20	male	unattractive open	0.0225038	0.185001	1.89863	0.00738364	0.00661716	0.0139595	0.732877	10.9915	-0.737089	98.4567
	male	unattractive closed	2.3168	0.314644	14.4279	0.0195205	0.00643974	0.781253	0.580388	21.6682	-14.5099	98.4446
	male	attractive open	0.294046	0.20469	2.10998	0.00654036	2.07845	0.0260321	0.583677	19.9271	1.43062	98.1231
	male	attractive closed	0.581412	0.203755	1.91798	0.189271	0.00923018	0.041833	0.585978	19.0067	-6.59334	98.4019
20	male	unattractive open	0.0011891	0.580626	0.303122	0.00346937	17.523	0.026136	0.227592	20.7504	17.2461	98.4085
	male	unattractive closed	0.0119858	4.5824	0.751884	0.00286751	4.27421	0.0151644	1.7656	18.8187	9.30197	98.4611
	male	attractive open	0.024485	10.1726	1.24243	0.00389607	0.59066	0.0248027	0.810598	15.8604	1.94934	98.3378
	male	attractive closed	0.00147997	0.406705	0.30632	0.00332064	3.26445	0.0262896	0.259672	6.96678	8.66161	98.3925
20	male	unattractive open	0.00184989	0.19476	0.4339	0.00477401	0.00204114	0.0293919	0.217129	0.268345	-0.0943736	98.3082
	male	unattractive closed	0.00191849	0.189431	0.423339	0.00456486	0.00308297	0.0266576	0.203811	0.136146	0.115776	98.1045
	male	attractive open	0.00347432	0.190027	0.417758	0.00454742	0.00247499	0.0313176	0.214044	0.610034	-0.12439	97.8533
	male	attractive closed	0.00397606	0.19134	0.410055	0.0046579	0.00189118	0.0296384	0.215264	0.459995	-0.6024	98.1753
21	male	unattractive open	0.0889277	0.192883	0.44463	0.00493128	0.0019645	0.0209365	0.212936	1.02193	-1.30923	97.0954
	male	unattractive closed	0.00239024	0.192724	0.449284	0.00453417	0.00198209	0.0211153	0.216869	0.132672	0	97.886
	male	attractive open	0.338997	0.851489	0.444574	0.00612736	0.00206086	0.0187228	0.227783	3.73683	-5.17857	98.1309
	male	attractive closed	0.0311034	0.192724	0.411446	0.00463984	0.00190282	0.0217378	0.202986	1.01593	-1.15365	97.8907
21	male	unattractive open	0.00644689	0.772217	0.386903	0.00451944	0.0051597	0.0209743	0.197462	0.352177	0.615461	98.4383
	male	unattractive closed	0.00159901	0.146387	0.365212	0.00379815	8.08334	0.0187805	0.194373	12.4364	11.0483	97.9813
	male	attractive open	0.00413885	5.61403	0.342942	0.00409883	7.52812	0.0183363	0.199572	10.6901	7.50406	98.3572
	male	attractive closed	0.00182802	0.16789	0.373505	0.00421177	0.00458699	0.0227274	0.195541	0.164782	0.875359	98.2647
21	male	unattractive open	0.00180264	0.19301	0.42876	0.00521015	0.00182101	0.0477469	0.226183	0.0819797	0	98.4068
	male	unattractive closed	0.00196818	0.193052	0.43203	0.00537663	0.00182108	0.0758632	0.236048	0.0862822	-0.119605	98.3084
	male	attractive open	0.002286	0.196017	0.429942	0.00554333	0.00177632	0.0789371	0.227377	0.0951976	-0.102971	98.4533
	male	attractive closed	0.00177253	0.192798	0.429391	0.00531955	0.0018268	0.0612103	0.233837	0.0821542	-0.038649	98.2872
21	male	unattractive open	0.00189244	0.191988	0.433359	0.00461282	0.00188178	0.0271604	0.202869	0.0893809	0	96.8667
	male	unattractive closed	0.00175763	0.190067	0.441676	0.00545731	0.00192793	0.0872752	0.243557	0.367494	-1.0461	94.8044
	male	attractive open	0.00167001	0.194633	0.514842	0.00514851	0.00212873	0.0875758	0.236945	0.115177	-0.134548	96.058
	male	attractive closed	0.0017678	0.192458	0.43074	0.0049076	0.00184086	0.0376519	0.214692	0.0831859	-0.00282352	97.587
21	male	unattractive open	0.00380992	0.19063	0.303743	0.00446587	0.00191634	0.0207669	0.194102	0.243103	-0.0848603	98.497
	male	unattractive closed	0.0297764	0.186277	0.192468	0.00439762	0.00334334	0.0152783	0.194245	3.37501	-3.28313	98.4759
	male	attractive open	0.00379511	0.189129	0.317208	0.00443194	0.0019915	0.0205759	0.196305	0.227333	-0.0572307	98.4242
	male	attractive closed	0.00329352	0.190032	0.3155	0.00445882	0.001932	0.0210027	0.194061	0.152266	-0.00559862	98.4192
21	male	unattractive open	0.00298802	0.192652	0.428328	0.0841052	0.00184086	0.0192919	0.218402	0.132416	0	96.5069
	male	unattractive closed	0.0847169	0.190153	0.435464	3.8297	0.00191413	0.0165414	0.371847	1.79182	-0.574173	95.6909
	male	attractive open	0.00262286	0.192699	0.428047	0.0387502	0.00183382	0.0207113	0.21256	0.0822014	0	96.7672
	male	attractive closed	0.00962682	0.196434	0.715884	1.97803	0.806245	0.0124599	1.4706	7.91811	0.732246	95.9682
21	male	unattractive open	0.217257	0.201964	0.976152	0.00570721	0.236015	0.0397289	0.377544	6.52477	-0.929261	97.679
	male	unattractive closed	0.18016	0.243972	0.522479	0.0091589	0.912847	0.393158	0.206107	7.1825	-0.376082	97.1879
	male	attractive open	0.0655862	0.219725	0.837738	0.00607494	0.00228156	0.0289948	0.301271	6.63309	-1.79226	97.8549
	male	attractive closed	0.469294	0.257927	1.18566	0.0102561	0.747414	0.405349	0.281816	8.57938	-2.40275	97.4449
21	male	unattractive open	0.00193041	0.19315	0.431147	0.00464808	0.00183689	0.026302	0.20125	0.0837498	0	97.8009
	male	unattractive closed	0.00183312	0.193029	0.4287	0.00479394	0.00183074	0.0348564	0.20832	0.0815882	-0.0024603	97.8644
	male	attractive open	0.00190689	0.192976	0.434358	0.00469812	0.00185778	0.0281865	0.207982	0.0864735	0	98.0272
	male	attractive closed	0.00201485	0.193003	0.426495	0.004856	0.00184291	0.0335712	0.213467	0.120111	-0.118391	97.6591
21	male	unattractive open	0.00215192	0.191294	0.391867	0.00468783	0.00176309	0.0215053	0.458744	0.649382	-0.0113257	98.5539
	male	unattractive closed	0.101324	0.192251	0.368739	0.00475386	0.00168127	0.0196147	0.252144	2.7855	-2.90826	98.6316
	male	attractive open	0.00994867	0.191213	0.37173	0.00390727	0.00146648	0.0180993	1.22888	2.92817	-0.363881	98.5527
	male	attractive closed	0.00160211	0.191724	0.403293	0.00394939	0.00149219	0.0190744	0.850764	1.39863	-0.00306289	98.6132
21	male	unattractive open	0.0049834	0.192503	0.343256	0.00452116	0.00185314	0.0217235	0.195118	0.451808	-0.274934	98.3059
	male	unattractive closed	0.00586092	0.190212	0.273541	0.00444199	0.00354741	0.0191497	0.210325	0.718881	-0.287405	98.075
	male	attractive open	0.00831132	0.194332	0.313634	0.00444561	0.00228428	0.0201379	0.198368	1.07046	-0.562443	98.2783
	male	attractive closed	0.00579277	0.190514	0.294209	0.00444484	0.00208444	0.0186434	0.209551	0.559643	-0.346909	98.1024
21	male	unattractive open	0.00192652	0.263771	0.372747	0.00349204	0.00835676	0.0192598	0.221946	0.252014	1.49201	98.0193
	male	unattractive closed	0.00223541	0.2352	0.337948	0.00351866	1.17936	0.0175611	0.214957	3.59433	3.3208	98.1855
	male	attractive open	0.00223547	0.259504	0.416832	0.00397565	0.00298574	0.0193816	0.22588	0.152442	0.218577	98.1079
	male	attractive closed	0.00201168	0.416509	0.384206	0.00379453	0.0160998	0.019595	0.213411	0.484666	1.21376	97.9706
21	male	unattractive open	0.00213144	0.191904	0.418768	0.00451222	0.00189817	0.0231386	0.198746	0.094606	0	98.5864
	male	unattractive closed	0.00278847	0.200665	0.407009	0.00489744	0.00170384	0.0278947	0.18122	0.121807	0	98.5518
	male	attractive open	0.00333513	0.205977	0.416306	0.00513634	0.00160892	0.0345807	0.173211	0.12664	-0.00254897	98.4687
	male	attractive closed	0.00580047	0.193743	0.41402	0.00464863	0.0535834	0.0252719	0.194663	0.909239	-0.0711416	98.5045
21	male	unattractive open	0.00217892	0.189879	0.441751	0.00447208	0.00220893	0.0221943	0.209062	0.111367	0.0629436	97.3085
	male	unattractive closed	0.0026811	0.187767	0.475347	0.0044508	0.00222755	0.0198166	0.248612	0.698677	-0.226113	96.5243
	male	attractive open	0.00247584	0.190258	0.469815	0.00446563	0.00209972	0.0204797	0.230768	0.183621	0	96.7035
	male	attractive closed	0.00219614	0.190595	0.446068	0.00443986	0.00197575	0.0217069	0.230366	0.134846	0	97.2087
21	female	unattractive open	0.00271213	0.192828	0.4871	0.00399887	0.00208838	0.0210988	0.258047	0.264668	0	97.7865
	female	unattractive closed	0.0023076	0.193057	0.457202	0.00450251	0.00195001	0.0221143	0.214008	0.124708	0	98.0733
	female	attractive open	0.00334522	0.192933	0.535836	0.00448449	0.0022991	0.0189441	0.273473	0.467671	0	97.9525
	female	attractive closed	0.00378092	0.193037	0.559596	0.00452239	0.00239608	0.0185762	0.291978	0.719581	0	98.2505
22	male	unattractive open	0.00315959	0.281007	0.437841	0.00883485	2.87817	0.499003	4.55804	12.1313	-11.1992	88.7378
	male	unattractive closed	0.00521044	1.5544	0.44738	0.00678266	0.0023448	0.105323	0.81914	3.69091	-4.50836	90.6453
	male	attractive open	0.111297	0.200975	0.582737	0.00592461	0.00260659	0.0933748	1.18177	5.31459	-3.3524	89.4195
	male	attractive closed	0.0446228	0.209092	0.397675	0.009318	0.00188729	0.236965	0.351924	5.23776	-5.76489	85.7544
22	male	unattractive open	4.77715	19.2681	0.268883	0.0295067	0.000705576	3.06802	0.0831634	24.4409	-10.5128	95.891
	male	unattractive closed	0.142097	7.10585	0.324797	0.0116176	0.000968374	0.483471	0.107149	3.40101	-2.01256	96.0777
	male	attractive open	0.65901	1.10376	0.424084	0.0191347	0.000654317	1.43943	0.0974898	9.95966	-4.14799	97.3454
	male	attractive closed	1.53616	0.497809	0.338135	0.0236049	0.000653675	1.72949	0.0775937	12.6432	-5.28356	97.007
22	male	unattractive open	0.00136198	0.192793	0.450254	0.00569089	0.00189323	0.0693318	0.271279	0.106401	-0.0137488	97.1669
	male	unattractive closed	0.000872966	0.192748	0.497643	0.0074077	0.00184926	0.268613	0.362551	0.608206	-0.637199	97.8588
	male	attractive open	0.00122142	0.193056	0.452037	0.00622162	0.00191353	0.117775	0.31288	0.110225	-0.150589	97.8501
	male	attractive closed	0.000989502	0.192855	0.443678	0.00715558	0.00186058	0.26335	0.350102	0.100883	-0.668009	97.9365
22	male	unattractive open	0.00202099	0.192716	0.421367	0.00457091	0.00185017	0.0242199	0.197993	0.0856777	0	98.4605
	male	unattractive closed	0.00200497	0.192697	0.417663	0.00457827	0.00183938	0.0244815	0.196498	0.0838549	0	98.5024
	male	attractive open	0.00200651	0.192766	0.545894	0.00451802	0.00183849	0.0244949	0.206477	0.125863	-0.0566418	98.4464
	male	attractive closed	0.00201486	0.192734	0.413167	0.00457953	0.00183345	0.0246701	0.195901	0.0842804	0	98.4029
23	male	unattractive open	0.00150638	0.139859	0.318394	0.00328228	5.00331	0.0172207	0.201665	8.59267	9.38359	97.5905
	male	unattractive closed	0.00202193	0.170872	0.386785	0.00395144	0.0532493	0.0207489	0.21231	0.859281	1.38442	98.3387
	male	attractive open	0.00179553	0.143396	0.336446	0.00334979	4.03061	0.0176229	0.213316	7.90546	8.08122	97.8472
	male	attractive closed	0.00166681	0.15443	0.349173	0.00363022	0.383039	0.0188102	0.197708	2.91966	4.34755	97.8248
23	male	unattractive open	0.00192389	0.192311	0.389238	0.00494317	0.00183957	0.0347701	0.214891	0.0938489	0	97.771
	male	unattractive closed	0.0018775	0.192076	0.356359	0.00537212	0.00184376	0.0589335	0.23823	0.105561	-0.0847357	97.8505
	male	attractive open	0.00189634	0.192398	0.386841	0.00505231	0.00183665	0.0416825	0.220617	0.0950903	-0.0146276	97.6977
	male	attractive closed	0.00180606	0.191733	0.392206	0.00507616	0.0018536	0.0429184	0.223314	0.0901838	-0.00464473	98.0151
23	male	unattractive open	0.00567906	0.209093	0.525402	0.0051123	0.00165189	0.0401292	0.350158	0.653015	-0.148554	98.1173
	male	unattractive closed	0.0044777	0.217339	0.449545	0.00480192	0.00147267	0.0445926	1.81615	4.98638	-0.0442585	97.974
	male	attractive open	0.00195417	0.235497	0.460091	0.00415425	0.00168083	0.0254833	1.85549	4.30478	-0.203692	97.7661
	male	attractive closed	0.00344519	0.195753	0.551683	0.00411261	0.00209466	0.0224403	1.71213	4.86356	-0.0878942	96.2926
24	male	unattractive open	0.0043291	0.219137	0.454586	0.00572344	0.00133346	0.0409957	0.149085	0.182436	0	98.165
	male	unattractive closed	0.00227233	0.17633	0.375504	0.00427603	0.641594	0.0251207	0.185116	2.91991	3.05691	98.0598
	male	attractive open	0.00376888	0.206045	0.423912	0.00523906	0.00160629	0.0364833	0.15776	0.126967	0.0329854	98.1831
	male	attractive closed	0.0034935	0.196074	0.450269	0.00473946	0.00196517	0.0257931	0.19353	0.14068	0	98.4297
25	male	unattractive open	0.0213073	0.214178	0.430662	0.00598709	0.0202085	0.136633	0.170026	0.72633	-0.0172961	97.6597
	male	unattractive closed	0.0311881	0.226336	1.03161	0.00623083	0.00202757	0.141592	0.255089	3.12187	-1.44499	97.5482
	male	attractive open	0.00851973	0.204202	0.683214	0.00538735	0.00185827	0.02889	0.22379	2.41108	-0.157466	97.5984
	male	attractive closed	0.305693	0.412278	2.78055	0.0257255	2.0785	3.85789	0.188181	16.4228	-5.6067	97.437

## Sheet: self-reported emotions
Gender	Joy	. Surprise	Fear	Sadness	Joy	. Surprise	Fear	Sadness	Joy	. Surprise	Fear	Sadness	Joy	. Surprise	Fear	Sadness
	Attractive open				Attractive closed				Unattractive open				Unattractive closed
male	3.8	4.2	1.2	1	3.2	3.2	1	1	2.2	2.2	1	1	2.25	2.25	1	1
female	4.2	3.8	1.4	1.6	2.6	3.4	2	2.4	2.4	1.6	1	1	2.5	1.75	1	1
female	4.6	4.4	1.6	1	4.2	3.2	2.2	1.2	2.2	1	1	1	2.25	1	1	1
male	4.2	4	1.6	1.8	3	4.2	2.6	1.6	3.2	2.6	1.6	2.2	3	2.75	1.75	2.5
female	3.8	4.2	1	1	4	3.2	1	1.4	3.8	2	1	1	3.75	2	1	1
female	4.2	4.2	1.6	1.8	2.8	2.4	3.4	3.4	3.2	2.6	2.4	2.4	3.25	2.75	2.25	2.25
female	4.4	4.2	1.4	1.4	3.6	2.8	2.2	2.2	4.2	2.6	1.6	1.6	4	2.5	1.75	1.75
male	3.6	3.4	1.4	1	3.2	4.6	3	2.2	3	1.6	1.4	1	3	1.75	1.25	1
male	3.6	3.6	1.6	1.4	2.4	2	1.2	1.2	1	1	1	1	1	1	1	1
female	3.2	4.2	2	2.2	2.6	2.8	3.4	3.4	2.4	2.4	2	2.2	2.5	2.5	2	2.25
male	3.4	4.2	2.2	1.8	3.6	3.4	2.4	2.4	2.6	2	1.8	2.6	2.75	2	1.5	2.25
male	4	4.6	1	1.6	3.2	3.2	2.4	3.2	2.6	3	1	1	2.75	3	1	1
male	3.2	3.6	2.2	2.2	2.2	2.8	3.4	3.8	2.4	1.8	3	3	2.5	1.75	2.75	3
female	3.6	3.6	1.2	1	3.2	3.4	2	2.4	2.4	1.4	1	1	2.5	1.5	1	1
male	3.8	3.8	1.4	1.6	2.8	3.2	3.2	3.6	2.4	1.4	1.2	2.2	2.5	1.5	1	2
female	4.2	4	1.6	1.8	3.8	3	2	2.6	3	1.6	1	1.2	3	1.5	1	1.25
male	3.8	4.6	1	1.2	2.8	3	1.4	2.2	1.8	1	1	1.2	1.75	1	1	1.25
male	2.4	2.6	1	1.2	2.8	3	1	2.2	2	2	1	1.4	2	2	1	1
male	3.4	3.2	1	1
male	4.6	4	1.4	1	3.4	3.2	2	2.4	3.4	2	1	1.4	3.5	2	1	1.5
female	3.8	3.8	2.2	2.8	3.6	3.8	2.2	2.8	3.4	3.2	1.8	2.2	3.25	3	1.75	2.25
male	3.6	3.8	1.4	1.2	3	3	1.4	1.6	2.6	2.4	1	1.4	2.5	2.5	1	1.5
male	4.4	4	1.4	1.2	4	3.4	2	2.2	4.4	3.8	1	1	4.25	3.75	1	1
male	4.4	5	1	1	4	4	1	1.2	4.4	4.2	1	1	4.5	4.25	1	1
female	2	1.8	2.8	2.4	1	1.4	4	4.6	1.2	1	2.2	3	1.25	1	2.25	3
female	4.2	4.4	1.6	1.4	3	2.8	3.4	3.4	3.6	3.2	1	1.6	3.5	3.25	1	1.75
female	3.4	3.6	1	1.8	2.6	2.2	2.6	2.4	1.8	1	1.8	2.6	1.75	1	1.75	2.75
male	3.8	4.2	1.4	2	3.2	3.2	2.2	2	3	2.4	1.6	2	3	2.5	1.5	2
male	3.6	3.2	1	1	3.4	3	1.2	1.4	2.4	1.4	1	1.2	2.25	1.25	1	1.25
female	4.4	4.6	2	2	3.8	3.6	2.6	1.8	3.2	2.8	1.4	1.4	3	3	1.5	1.25
male	3.2	4.2	2.8	1.8	2.4	3.6	3.8	3.2	2.8	2.4	2.4	1.8	2.75	2	2	1.5
male	3.4	3.8	1.8	1.6	2.4	3.8	3.2	3.4	2	2	1.2	1.4	2.25	2	1	1
female	4	4	1.2	1	3.2	3	2.2	2	3.4	3.2	1	1	3.5	3.25	1	1
male	3.2	4	1.2	1.6	2.6	2.4	2.2	1.6	2.2	1.8	1.4	1.6	2.25	2	1.25	1.75
male	4.4	4.4	1.2	1.2	3.8	4	1.2	1.4	3.6	3.2	1	1	3.75	3.25	1	1
male	4.4	4.8	1	1.4	4.2	4	1	1.4	3.6	2.8	1	2	3.5	2.75	1	2
female	4.4	4.2	1.4	1.2	3.2	3.4	2.2	1.8	2.6	2.6	1	2	2.5	2.5	1	2
male	3.6	3.8	1	1	3.4	3.4	1	1	2.8	2	1	1	2.75	2	1	1
male	4	4.4	2.2	1.4	3	2.6	3.4	3.2	2.4	2.4	2.2	2.2	2.5	2.5	1.75	2
male	3.8	4.2	1.2	1.4	3.6	3.2	1.6	1.8	2.8	2.2	1.4	1.8	2.75	2	1.25	2
male	4.2	3.6	1.2	1	3.4	2.6	1.4	1.6	3.2	2	1	1	3	2	1	1
female	4.4	4.4	1.4	1.8	3.4	3	2.4	2.6	3	2	2.2	2.4	3	2	2	2
female	3	3.6	1.6	1.2	2.8	3.4	2	1.2	2.6	2.6	1.2	1.2	2.5	2.75	1.25	1.25
male	3.8	4.6	2.2	1.8	3.6	3.8	2	2	2.8	2.8	2	2	2.75	2.75	2	2
female	3.2	3.2	2.6	2.8	2.6	2.6	4	3.2	1.6	1.6	1.4	1.4	1.75	1.75	1.5	1.5
male	4.6	4.2	1.4	1	3.8	2.8	1	1.6	3	1.6	1	1.8	3.25	1.75	1	1.75
male	3.2	4.4	2.2	2	2.4	2	1.6	3	2.6	1.4	1	2.2	2.5	1.5	1	2.25
female	4	4.2	1.6	2	3.4	4.6	2.8	3.8	2.6	2.2	1.6	3	2.75	2.25	1.75	3
female	4	4	1.2	1.2	3.2	3.4	2.8	2.6	3	2.8	2	1.8	3	3	2	1.75
male	4.4	4.4	1	1	4	3.6	2.2	1.4	3	3.2	1	1	3	3.25	1	1
